# Supplementary material for: Digital tools as promoters for person-centered care practices in chronic care? Healthcare professionals’ experiences from rheumatology care
Source: BMC Health Serv Res. 2020 Dec 1;20:1108. doi: 10.1186/s12913-020-05945-5 (PMC7709268; doi:10.1186/s12913-020-05945-5)
Supplement: Supplementary file 1 — Additional file 1. [file 12913_2020_5945_MOESM1_ESM.zip]

Archive with 2 entries (2 files):
- Interview guide first roundR3.pdf
- Interview guide follow-up interviewsR3.pdf
